# Supplementary material for: Investigation of the Relationship between Lean Muscle Mass and Erythropoietin Resistance in Maintenance Haemodialysis Patients: A Cross-Sectional Study
Source: Int J Environ Res Public Health. 2022 May 7;19(9):5704. doi: 10.3390/ijerph19095704 (PMC9100199; doi:10.3390/ijerph19095704)
Supplement: Supplementary file 1 [file ijerph-19-05704-s001.zip]

Archive with 1 entries (1 files):
- ijerph-1669394-supplementary.pdf
